# Supplementary material for: Molecular identification of Ehrlichia, Anaplasma, Babesia and Theileria in African elephants and their ticks
Source: PLoS One. 2019 Dec 5;14(12):e0226083. doi: 10.1371/journal.pone.0226083 (PMC6894798; doi:10.1371/journal.pone.0226083)
Supplement: S1 Text — (TXT) [file pone.0226083.s001.txt]

Theileria velifera H8 (Amblyomma tholloni, KENYA)     MN595045
 
Theileria bicornis H2 (Amblyomma tholloni, KENYA)     MN595046
 
Theileria bicornis H3 (Amblyomma tholloni, KENYA)     MN595047
 
Theileria bicornis H4 (Amblyomma tholloni, KENYA)     MN595048 
Theileria bicornis H5 (Amblyomma tholloni, KENYA)     MN595049
 
Theileria bicornis H6 (Amblyomma tholloni, KENYA)     MN595050
 
Theileria bicornis H7 (Amblyomma tholloni, KENYA)     MN595051

Babesia sp. H1 (Loxodonta africana, KENYA)            MN595058


Ehrlichia sp. H5 (Loxodonta africana, KENYA)          MN602332
Ehrlichia sp. H4 (Amblyomma tholloni, KENYA)          MN602333
Ehrlichia sp. H3 (Amblyomma tholloni, KENYA)          MN602334
Ehrlichia sp. H2 (Rhipicephalus humeralis KENYA)      MN602335
Ehrlichia sp. H1 (L. africana, A. tholloni, R. humeralis, KENYA)    MN602336
